# Supplementary material for: LFformer: An improved Transformer model for wind power prediction
Source: PLoS One. 2024 Oct 25;19(10):e0309676. doi: 10.1371/journal.pone.0309676 (PMC11508160; doi:10.1371/journal.pone.0309676)
Supplement: S1 Dataset — (CSV) [file pone.0309676.s001.csv]

date	WS	PREP	PRES	A.WS,1	A.P,0	OT
2022/6/21 16:30	6.7	15423.2	1002	5.6	11602	12059
2022/6/21 16:30	6.7	17524	1002	5.6	11602	12059
2022/6/21 16:45	6.6	15220.4	1002	5.7	14202	13888
2022/6/21 16:45	6.6	17144.4	1002	5.7	14202	13888
2022/6/21 17:00	6.5	15017.6	1002	6.3	19036	15957
2022/6/21 17:00	6.5	16766.1	1002	6.3	19036	15957
2022/6/21 17:15	6.4	14580.8	1002	6.4	19923	17169
2022/6/21 17:15	6.4	16516.5	1002	6.4	19923	17169
2022/6/21 17:30	6.4	13910	1002	6.4	20879	22519
2022/6/21 17:30	6.4	16396.9	1002	6.4	20879	22519
2022/6/21 17:45	6.4	13237.9	1002	6.1	17829	17610
2022/6/21 17:45	6.4	16276	1002	6.1	17829	17610
2022/6/21 18:00	6.4	12567.1	1002	6.5	21280	19804
2022/6/21 18:00	6.4	16156.4	1002	6.5	21280	19804
2022/6/21 18:15	6.4	12278.5	1002	5.9	17878	20676
2022/6/21 18:15	6.4	16121.3	1002	5.9	17878	20676
2022/6/21 18:30	6.3	12370.8	1002	5.9	15789	16837
2022/6/21 18:30	6.3	16172	1002	5.9	15789	16837
2022/6/21 18:45	6.4	12464.4	1002	6.1	17728	15856
2022/6/21 18:45	6.4	16222.7	1002	6.1	17728	15856
2022/6/21 19:00	6.3	12556.7	1002	6	16592	17508
2022/6/21 19:00	6.3	16273.4	1002	6	16592	17508
2022/6/21 19:15	6.4	12740	1002	6.3	18365	21075
2022/6/21 19:15	6.4	16383.9	1002	6.3	18365	21075
2022/6/21 19:30	6.4	13011.7	1002	6.6	20459	20495
2022/6/21 19:30	6.4	16556.8	1002	6.6	20459	20495
2022/6/21 19:45	6.5	13283.4	1003	5.6	13647	14812
2022/6/21 19:45	6.5	16729.7	1003	5.6	13647	14812
2022/6/21 20:00	6.6	13555.1	1003	5.6	12565	12241
2022/6/21 20:00	6.6	16902.6	1003	5.6	12565	12241
2022/6/21 20:15	6.8	13950.3	1003	6.1	17614	16767
2022/6/21 20:15	6.8	17175.6	1003	6.1	17614	16767
2022/6/21 20:30	6.9	14469	1003	6	16387	17864
2022/6/21 20:30	6.9	17550	1003	6	16387	17864
2022/6/21 20:45	6.9	14987.7	1003	6.5	21047	17592
2022/6/21 20:45	6.9	17924.4	1003	6.5	21047	17592
2022/6/21 21:00	7.1	15506.4	1003	6.5	23656	23289
2022/6/21 21:00	7.1	18298.8	1003	6.5	23656	23289
2022/6/21 21:15	7.2	15839.2	1003	6.5	23615	20160
2022/6/21 21:15	7.2	18632.9	1003	6.5	23615	20160
2022/6/21 21:30	7.2	15986.1	1003	6.7	22440	24895
2022/6/21 21:30	7.2	18925.4	1003	6.7	22440	24895
2022/6/21 21:45	7.3	16133	1004	7.3	28752	27997
2022/6/21 21:45	7.3	19217.9	1004	7.3	28752	27997
2022/6/21 22:00	7.4	16279.9	1004	7.6	32326	30907
2022/6/21 22:00	7.4	19510.4	1004	7.6	32326	30907
2022/6/21 22:15	7.4	16558.1	1004	7.2	28187	27377
2022/6/21 22:15	7.4	19697.6	1004	7.2	28187	27377
2022/6/21 22:30	7.5	16967.6	1004	6.8	23337	29193
2022/6/21 22:30	7.5	19779.5	1004	6.8	23337	29193
2022/6/21 22:45	7.4	17377.1	1004	7.1	26972	24367
2022/6/21 22:45	7.4	19861.4	1004	7.1	26972	24367
2022/6/21 23:00	7.5	17786.6	1004	7.5	30210	32784
2022/6/21 23:00	7.5	19943.3	1004	7.5	30210	32784
2022/6/21 23:15	7.5	18189.6	1004	7.8	31918	33567
2022/6/21 23:15	7.5	20094.1	1004	7.8	31918	33567
2022/6/21 23:30	7.5	18588.7	1004	7.3	30840	33153
2022/6/21 23:30	7.5	20312.5	1004	7.3	30840	33153
2022/6/21 23:45	7.4	18986.5	1004	7.3	30908	26252
2022/6/21 23:45	7.4	20530.9	1004	7.3	30908	26252
2022/6/22 0:00	7.1	20169.5	1004	7.6	29795	28480
2022/6/22 0:00	7.1	20915.7	1004	7.6	29795	28480
2022/6/22 0:15	7.1	20650.5	1004	7.2	26189	27354
2022/6/22 0:15	7.1	21101.6	1004	7.2	26189	27354
2022/6/22 0:30	7	21002.8	1004	6.8	21510	23916
2022/6/22 0:30	7	21219.9	1004	6.8	21510	23916
2022/6/22 0:45	6.9	21338.2	1003	7.1	26059	25206
2022/6/22 0:45	6.9	21355.1	1003	7.1	26059	25206
2022/6/22 1:00	6.8	21456.5	1003	6.6	22039	22017
2022/6/22 1:00	6.8	21707.4	1003	6.6	22039	22017
2022/6/22 1:15	6.7	21559.2	1003	6.4	21425	22208
2022/6/22 1:15	6.7	21959.6	1003	6.4	21425	22208
2022/6/22 1:30	6.6	21646.3	1003	6.3	18627	19673
2022/6/22 1:30	6.6	22114.3	1003	6.3	18627	19673
2022/6/22 1:45	6.6	21733.4	1003	6.5	20617	20475
2022/6/22 1:45	6.6	22267.7	1003	6.5	20617	20475
2022/6/22 2:00	6.6	21820.5	1003	6.3	18351	17733
2022/6/22 2:00	6.6	22422.4	1003	6.3	18351	17733
2022/6/22 2:15	6.6	21732.1	1003	6.6	22157	20231
2022/6/22 2:15	6.6	22233.9	1003	6.6	22157	20231
2022/6/22 2:30	6.6	21469.5	1003	6.8	22687	22605
2022/6/22 2:30	6.6	21702.2	1003	6.8	22687	22605
2022/6/22 2:45	6.6	21171.8	1004	6.8	24271	25796
2022/6/22 2:45	6.6	21206.9	1004	6.8	24271	25796
2022/6/22 3:00	6.7	20640.1	1004	7.1	26667	24345
2022/6/22 3:00	6.7	20944.3	1004	7.1	26667	24345
2022/6/22 3:15	6.6	19858.8	1004	6.7	20978	23775
2022/6/22 3:15	6.6	20572.5	1004	6.7	20978	23775
2022/6/22 3:30	6.5	18826.6	1004	6.7	21259	21906
2022/6/22 3:30	6.5	20091.5	1004	6.7	21259	21906
2022/6/22 3:45	6.3	17793.1	1004	7.2	25257	24216
2022/6/22 3:45	6.3	19611.8	1004	7.2	25257	24216
2022/6/22 4:00	6.2	16760.9	1004	7.4	28530	30711
2022/6/22 4:00	6.2	19130.8	1004	7.4	28530	30711
2022/6/22 4:15	6	15952.3	1004	7	24092	26631
2022/6/22 4:15	6	18682.3	1004	7	24092	26631
2022/6/22 4:30	5.9	15366	1004	6.7	21037	21729
2022/6/22 4:30	5.9	18266.3	1004	6.7	21037	21729
2022/6/22 4:45	5.9	14779.7	1005	7.1	26222	25493
2022/6/22 4:45	5.9	17850.3	1005	7.1	26222	25493
2022/6/22 5:00	5.8	14193.4	1005	7	24444	25080
2022/6/22 5:00	5.8	17434.3	1005	7	24444	25080
2022/6/22 5:15	5.7	13698.1	1005	7.6	32525	31690
2022/6/22 5:15	5.7	17144.4	1005	7.6	32525	31690
2022/6/22 5:30	5.7	13293.8	1005	6.8	25162	27830
2022/6/22 5:30	5.7	16981.9	1005	6.8	25162	27830
2022/6/22 5:45	5.5	12889.5	1006	6.4	23171	23017
2022/6/22 5:45	5.5	16818.1	1006	6.4	23171	23017
2022/6/22 6:00	5.4	12485.2	1006	6.7	23439	22379
2022/6/22 6:00	5.4	16655.6	1006	6.7	23439	22379
2022/6/22 6:15	5.2	12045.8	1006	6.4	21093	21072
2022/6/22 6:15	5.2	16469.7	1006	6.4	21093	21072
2022/6/22 6:30	5.2	11568.7	1006	6.4	19958	20706
2022/6/22 6:30	5.2	16261.7	1006	6.4	19958	20706
2022/6/22 6:45	5	11092.9	1006	6	18355	18440
2022/6/22 6:45	5	16055	1006	6	18355	18440
2022/6/22 7:00	5	10615.8	1006	5.4	11523	12727
2022/6/22 7:00	5	15847	1006	5.4	11523	12727
2022/6/22 7:15	5	10342.8	1006	5.3	11198	10960
2022/6/22 7:15	5	15659.8	1006	5.3	11198	10960
2022/6/22 7:30	5	10271.3	1006	5.3	10201	8681
2022/6/22 7:30	5	15492.1	1006	5.3	10201	8681
2022/6/22 7:45	5.2	10199.8	1007	5.2	9868	10401
2022/6/22 7:45	5.2	15325.7	1007	5.2	9868	10401
2022/6/22 8:00	5.3	10128.3	1007	5.3	10525	9546
2022/6/22 8:00	5.3	15158	1007	5.3	10525	9546
2022/6/22 8:15	5.4	10357.1	1007	5.5	12711	12492
2022/6/22 8:15	5.4	15108.6	1007	5.5	12711	12492
2022/6/22 8:30	5.4	10886.2	1007	6.1	15596	13815
2022/6/22 8:30	5.4	15174.9	1007	6.1	15596	13815
2022/6/22 8:45	5.4	11415.3	1007	5.9	14155	15778
2022/6/22 8:45	5.4	15242.5	1007	5.9	14155	15778
2022/6/22 9:00	5.4	11944.4	1007	6.4	17655	16437
2022/6/22 9:00	5.4	15308.8	1007	6.4	17655	16437
2022/6/22 9:15	5.5	12473.5	1007	6.3	19036	18139
2022/6/22 9:15	5.5	15386.8	1007	6.3	19036	18139
2022/6/22 9:30	5.5	13002.6	1007	6.5	19869	17465
2022/6/22 9:30	5.5	15473.9	1007	6.5	19869	17465
2022/6/22 9:45	5.4	13531.7	1007	6.9	22511	19410
2022/6/22 9:45	5.4	15561	1007	6.9	22511	19410
2022/6/22 10:00	5.4	14060.8	1007	6.9	23634	23987
2022/6/22 10:00	5.4	15648.1	1007	6.9	23634	23987
2022/6/22 10:15	5.4	14604.2	1007	6.7	21198	20920
2022/6/22 10:15	5.4	15915.9	1007	6.7	21198	20920
2022/6/22 10:30	5.5	15163.2	1007	7.1	27374	24767
2022/6/22 10:30	5.5	16364.4	1007	7.1	27374	24767
2022/6/22 10:45	5.6	15720.9	1007	7.3	28621	27582
2022/6/22 10:45	5.6	16814.2	1007	7.3	28621	27582
2022/6/22 11:00	5.7	16279.9	1007	7.5	32244	31106
2022/6/22 11:00	5.7	17262.7	1007	7.5	32244	31106
2022/6/22 11:15	5.8	16792.1	1007	8.2	36423	31400
2022/6/22 11:15	5.8	17747.6	1007	8.2	36423	31400
2022/6/22 11:30	6.1	17257.5	1007	7.5	33652	36509
2022/6/22 11:30	6.1	18266.3	1007	7.5	33652	36509
2022/6/22 11:45	6.3	17722.9	1007	7.8	30470	31238
2022/6/22 11:45	6.3	18786.3	1007	7.8	30470	31238
2022/6/22 12:00	6.6	18188.3	1007	7.5	31154	25347
2022/6/22 12:00	6.6	19305	1007	7.5	31154	25347
2022/6/22 12:15	6.8	18562.7	1007	7.5	30165	26857
2022/6/22 12:15	6.8	19470.1	1007	7.5	30165	26857
2022/6/22 12:30	7	18847.4	1007	7.7	31957	30571
2022/6/22 12:30	7	19280.3	1007	7.7	31957	30571
2022/6/22 12:45	7.2	19089.2	1006	6.9	22000	29997
2022/6/22 12:45	7.2	19132.1	1006	6.9	22000	29997
2022/6/22 13:00	7.4	18899.4	1006	7.2	31181	21044
2022/6/22 13:00	7.4	19416.8	1006	7.2	31181	21044
2022/6/22 13:15	7.5	18671.9	1006	6.8	24968	19850
2022/6/22 13:15	7.5	19448	1006	6.8	24968	19850
2022/6/22 13:30	7.4	18406.7	1006	6	18016	15403
2022/6/22 13:30	7.4	19228.3	1006	6	18016	15403
2022/6/22 13:45	7.4	18142.8	1006	7	29134	21567
2022/6/22 13:45	7.4	19007.3	1006	7	29134	21567
2022/6/22 14:00	7.4	17877.6	1006	7	26490	21795
2022/6/22 14:00	7.4	18787.6	1006	7	26490	21795
2022/6/22 14:15	7.3	17514.9	1006	7	26356	24249
2022/6/22 14:15	7.3	18504.2	1006	7	26356	24249
2022/6/22 14:30	7.1	17054.7	1006	6.9	27148	27469
2022/6/22 14:30	7.1	18159.7	1006	6.9	27148	27469
2022/6/22 14:45	6.9	16594.5	1005	7.1	27235	28055
2022/6/22 14:45	6.9	17815.2	1005	7.1	27235	28055
2022/6/22 15:00	6.7	16134.3	1005	6.7	25741	25270
2022/6/22 15:00	6.7	17470.7	1005	6.7	25741	25270
2022/6/22 15:15	6.6	15817.1	1005	6.3	20112	22787
2022/6/22 15:15	6.6	17182.1	1005	6.3	20112	22787
2022/6/22 15:30	6.7	15644.2	1005	5.9	16037	15144
2022/6/22 15:30	6.7	16949.4	1005	5.9	16037	15144
2022/6/22 15:45	6.9	15470	1005	5.8	16294	16832
2022/6/22 15:45	6.9	16716.7	1005	5.8	16294	16832
2022/6/22 16:00	7	15297.1	1005	6.1	16849	16456
2022/6/22 16:00	7	16484	1005	6.1	16849	16456
2022/6/22 16:15	7.1	15208.7	1005	5.9	15562	17239
2022/6/22 16:15	7.1	16217.5	1005	5.9	15562	17239
2022/6/22 16:30	7.1	15204.8	1005	6.1	17997	14256
2022/6/22 16:30	7.1	15915.9	1005	6.1	17997	14256
2022/6/22 16:45	7.1	15202.2	1005	6.8	24091	24084
2022/6/22 16:45	7.1	15613	1005	6.8	24091	24084
2022/6/22 17:00	7.1	15198.3	1005	6.1	17079	17445
2022/6/22 17:00	7.1	15311.4	1005	6.1	17079	17445
2022/6/22 17:15	7	15026.7	1005	5.9	16318	14810
2022/6/22 17:15	7	15081.3	1005	5.9	16318	14810
2022/6/22 17:30	6.7	14687.4	1005	6.5	22859	18256
2022/6/22 17:30	6.7	14921.4	1005	6.5	22859	18256
2022/6/22 17:45	6.5	14348.1	1005	6.5	23057	23831
2022/6/22 17:45	6.5	14761.5	1005	6.5	23057	23831
2022/6/22 18:00	6.3	14008.8	1005	7	28326	25869
2022/6/22 18:00	6.3	14601.6	1005	7	28326	25869
2022/6/22 18:15	6.2	13882.7	1005	6.6	22106	26144
2022/6/22 18:15	6.2	14515.8	1005	6.6	22106	26144
2022/6/22 18:30	6.2	13971.1	1005	5.7	16168	19914
2022/6/22 18:30	6.2	14506.7	1005	5.7	16168	19914
2022/6/22 18:45	6.2	14060.8	1005	6	20725	20138
2022/6/22 18:45	6.2	14497.6	1005	6	20725	20138
2022/6/22 19:00	6.2	14149.2	1005	6.4	23413	23313
2022/6/22 19:00	6.2	14488.5	1005	6.4	23413	23313
2022/6/22 19:15	6.1	14505.4	1005	5.8	16770	21439
2022/6/22 19:15	6.1	14614.6	1005	5.8	16770	21439
2022/6/22 19:30	5.9	14877.2	1005	5.3	11991	12636
2022/6/22 19:30	5.9	15129.4	1005	5.3	11991	12636
2022/6/22 19:45	5.9	15138.5	1006	5.3	10721	9475
2022/6/22 19:45	5.9	15752.1	1006	5.3	10721	9475
2022/6/22 20:00	5.7	15401.1	1006	5.7	15220	11898
2022/6/22 20:00	5.7	16376.1	1006	5.7	15220	11898
2022/6/22 20:15	5.6	15614.3	1006	5.9	14939	13223
2022/6/22 20:15	5.6	16949.4	1006	5.9	14939	13223
2022/6/22 20:30	5.6	15776.8	1006	5.2	13391	14968
2022/6/22 20:30	5.6	15776.8	1006	5.3	13391	14968
2022/6/22 20:30	5.6	17473.3	1006	5.2	13391	14968
2022/6/22 20:30	5.6	17473.3	1006	5.3	13391	14968
2022/6/22 20:45	5.5	15939.3	1006	5.9	15911	15620
2022/6/22 20:45	5.5	17995.9	1006	5.9	15911	15620
2022/6/22 21:00	5.5	16101.8	1006	5.4	12674	12141
2022/6/22 21:00	5.5	18519.8	1006	5.4	12674	12141
2022/6/22 21:15	5.6	16425.5	1006	5	8855	8975
2022/6/22 21:15	5.6	18879.9	1006	5	8855	8975
2022/6/22 21:30	5.7	16907.8	1006	5.1	10015	9260
2022/6/22 21:30	5.7	19077.5	1006	5.1	10015	9260
2022/6/22 21:45	5.7	17390.1	1007	5	8598	8459
2022/6/22 21:45	5.7	19273.8	1007	5	8598	8459
2022/6/22 22:00	5.8	17872.4	1007	4.9	7619	10727
2022/6/22 22:00	5.8	19471.4	1007	4.9	7619	10727
2022/6/22 22:15	5.9	18252	1007	4.7	7840	6155
2022/6/22 22:15	5.9	19570.2	1007	4.7	7840	6155
2022/6/22 22:30	6	18528.9	1007	4.7	7027	5775
2022/6/22 22:30	6	19568.9	1007	4.7	7027	5775
2022/6/22 22:45	6	18804.5	1007	5.3	11485	11255
2022/6/22 22:45	6	19567.6	1007	5.3	11485	11255
2022/6/22 23:00	6.1	19081.4	1007	5.8	15558	14261
2022/6/22 23:00	6.1	19566.3	1007	5.8	15558	14261
2022/6/22 23:15	6.2	19247.8	1007	6	16583	16383
2022/6/22 23:15	6.2	19545.5	1007	6	16583	16383
2022/6/22 23:30	6.3	19306.3	1007	5.9	15408	15447
2022/6/22 23:30	6.3	19505.2	1007	5.9	15408	15447
2022/6/22 23:45	6.4	19363.5	1007	6	16579	16168
2022/6/22 23:45	6.4	19464.9	1007	6	16579	16168
2022/6/23 0:00	6.4	18479.5	1008	5.9	15245	15021
2022/6/23 0:00	6.4	19016.4	1008	5.9	15245	15021
2022/6/23 0:15	6.4	18359.9	1008	5.9	15293	15776
2022/6/23 0:15	6.4	19112.6	1008	5.9	15293	15776
2022/6/23 0:30	6.4	18293.6	1008	5.4	12138	11473
2022/6/23 0:30	6.4	19292	1008	5.4	12138	11473
2022/6/23 0:45	6.4	18226	1007	5.7	12293	11448
2022/6/23 0:45	6.4	19472.7	1007	5.7	12293	11448
2022/6/23 1:00	6.4	18159.7	1007	5.9	14953	12529
2022/6/23 1:00	6.4	19652.1	1007	5.9	14953	12529
2022/6/23 1:15	6.4	18053.1	1007	6.4	19134	18211
2022/6/23 1:15	6.4	19761.3	1007	6.4	19134	18211
2022/6/23 1:30	6.4	17906.2	1007	7	22714	23717
2022/6/23 1:30	6.4	19799	1007	7	22714	23717
2022/6/23 1:45	6.4	17760.6	1007	6.5	21805	19215
2022/6/23 1:45	6.4	19838	1007	6.5	21805	19215
2022/6/23 2:00	6.3	17613.7	1007	7	24672	24650
2022/6/23 2:00	6.3	19875.7	1007	7	24672	24650
2022/6/23 2:15	6.2	17423.9	1007	6.8	22485	23810
2022/6/23 2:15	6.2	19637.8	1007	6.8	22485	23810
2022/6/23 2:30	6.2	17188.6	1007	6.6	23976	23948
2022/6/23 2:30	6.2	19121.7	1007	6.6	23976	23948
2022/6/23 2:45	6.1	16953.3	1007	6.7	25398	22840
2022/6/23 2:45	6.1	18605.6	1007	6.7	25398	22840
2022/6/23 3:00	6.1	16718	1007	6.4	20502	23056
2022/6/23 3:00	6.1	18089.5	1007	6.4	20502	23056
2022/6/23 3:15	6	16568.5	1007	7	24060	24388
2022/6/23 3:15	6	17657.9	1007	7	24060	24388
2022/6/23 3:30	6	16506.1	1007	6.7	21746	21481
2022/6/23 3:30	6	17313.4	1007	6.7	21746	21481
2022/6/23 3:45	5.9	16442.4	1007	6.8	23557	19865
2022/6/23 3:45	5.9	16967.6	1007	6.8	23557	19865
2022/6/23 4:00	5.8	16380	1007	6.8	23396	24499
2022/6/23 4:00	5.8	16623.1	1007	6.8	23396	24499
2022/6/23 4:15	5.8	16244.8	1007	6.6	23910	22600
2022/6/23 4:15	5.8	16320.2	1007	6.6	23910	22600
2022/6/23 4:30	5.8	16038.1	1007	6.5	20249	19718
2022/6/23 4:30	5.8	16058.9	1007	6.5	20249	19718
2022/6/23 4:45	5.7	15797.6	1007	6.5	21695	20230
2022/6/23 4:45	5.7	15830.1	1007	6.5	21695	20230
2022/6/23 5:00	5.7	15536.3	1007	6.6	21273	20523
2022/6/23 5:00	5.7	15623.4	1007	6.6	21273	20523
2022/6/23 5:15	5.7	15100.8	1007	6.2	17797	16471
2022/6/23 5:15	5.7	15425.8	1007	6.2	17797	16471
2022/6/23 5:30	5.7	14491.1	1007	6.3	18110	17092
2022/6/23 5:30	5.7	15238.6	1007	6.3	18110	17092
2022/6/23 5:45	5.7	13881.4	1007	6.1	17040	18365
2022/6/23 5:45	5.7	15051.4	1007	6.1	17040	18365
2022/6/23 6:00	5.7	13271.7	1007	5.8	14352	14600
2022/6/23 6:00	5.7	14864.2	1007	5.8	14352	14600
2022/6/23 6:15	5.7	12732.2	1007	6	15920	16047
2022/6/23 6:15	5.7	14355.9	1007	6	15920	16047
2022/6/23 6:30	5.5	12264.2	1007	5.9	14181	13703
2022/6/23 6:30	5.5	13526.5	1007	5.9	14181	13703
2022/6/23 6:45	5.4	11797.5	1008	5.6	11313	11644
2022/6/23 6:45	5.4	12698.4	1008	5.6	11313	11644
2022/6/23 7:00	5.2	11329.5	1008	6	14960	13171
2022/6/23 7:00	5.2	11869	1008	6	14960	13171
2022/6/23 7:15	5.3	10983.7	1008	6.1	16176	16997
2022/6/23 7:15	5.3	11441.3	1008	6.1	16176	16997
2022/6/23 7:30	5.5	10758.8	1008	5.9	14636	15971
2022/6/23 7:30	5.5	11416.6	1008	5.9	14636	15971
2022/6/23 7:45	5.7	10533.9	1008	5.4	11432	13370
2022/6/23 7:45	5.7	11391.9	1008	5.4	11432	13370
2022/6/23 8:00	5.8	10309	1008	5.3	9710	9531
2022/6/23 8:00	5.8	11367.2	1008	5.3	9710	9531
2022/6/23 8:15	5.9	10484.5	1008	4.9	8064	8238
2022/6/23 8:15	5.9	11401	1008	4.9	8064	8238
2022/6/23 8:30	5.9	11061.7	1008	5.6	11374	10324
2022/6/23 8:30	5.9	11493.3	1008	5.6	11374	10324
2022/6/23 8:45	5.9	11586.9	1008	5.6	12330	13214
2022/6/23 8:45	5.9	11637.6	1008	5.6	12330	13214
2022/6/23 9:00	5.8	0	1008	5.5	12156	14365
2022/6/23 9:15	5.7	0	1008	5.5	13224	15515
2022/6/23 9:30	5.7	0	1008	6.3	17251	14735
2022/6/23 9:45	5.7	0	1008	6.4	18546	17028
2022/6/23 10:00	5.7	0	1008	6.6	21681	23343
2022/6/23 10:15	5.8	0	1008	5.9	17664	17663
2022/6/23 10:30	6.3	0	1008	5.2	11366	11012
2022/6/23 10:45	6.7	0	1007	5.7	14030	12384
2022/6/23 11:00	7.2	0	1007	6.2	16824	15758
2022/6/23 11:15	7.5	0	1007	6.4	18937	17113
