# Supplementary material for: LFformer: An improved Transformer model for wind power prediction
Source: PLoS One. 2024 Oct 25;19(10):e0309676. doi: 10.1371/journal.pone.0309676 (PMC11508160; doi:10.1371/journal.pone.0309676)
Supplement: S2 Dataset — (CSV) [file pone.0309676.s002.csv]

	real	F+MLP	F+L+MLP	Transformer	Autoformer	Informer	Nhits	Performer	Reformer	LFformer
0	88748.78241	53326.92639	44432.46244	84974.05591	85624.81342	38867.90643	63916.02903	62167.29313	63916.02903	69446.77365
1	88748.78241	51755.16284	48742.74918	81449.58402	86845.68534	39489.35188	61538.25848	54325.08666	61538.25848	67133.60207
2	80235.52339	51310.90723	51625.87624	79406.01437	86148.70505	39970.33729	55306.34206	59892.766	55306.34206	66580.6903
3	80235.52339	48967.98779	56359.53721	77312.70965	85321.3541	39537.95857	51589.32879	61749.20031	51589.32879	65794.31752
4	76397.10046	46467.62817	60029.28464	76075.55185	84781.18496	39898.81745	49752.62072	62774.94284	49752.62072	66218.77915
5	76397.10046	48471.27358	62803.40757	75631.16909	84749.41621	64369.96583	52132.02153	62740.12352	52132.02153	66113.24634
6	66231.86222	45063.53805	63531.20807	75521.46402	85110.87567	40775.24435	44995.70951	60045.41493	44995.70951	66355.5688
7	66231.86222	50095.70065	63741.95752	74850.73184	85477.55464	56047.16374	41977.04749	55522.34531	41977.04749	67165.40428
8	65152.52518	48020.96785	62945.61414	73291.80879	85373.90888	57979.53774	38428.42784	52468.96435	38428.42784	67604.872
9	65152.52518	48551.04426	61552.55693	71640.26453	85462.48999	56607.30503	36871.61853	50739.22864	36871.61853	67712.75024
10	54768.64383	50166.96453	60588.79859	70399.96164	85526.63811	64567.84466	35547.88795	50343.70435	35547.88795	67112.84949
11	54768.64383	48084.86252	58645.8166	70287.31222	85206.45795	43084.29803	34735.0086	51681.19469	34735.0086	64804.06097
12	55049.75796	49217.9923	59437.25414	70902.77029	84899.90373	43603.48039	33914.98169	53496.11715	33914.98169	63065.75489
13	55049.75796	43029.7667	60760.61082	71813.55394	84445.96525	57192.19969	33719.39392	55547.276	33719.39392	60523.18667
14	42909.77902	47889.13339	62827.28349	72121.76436	83766.45024	59532.35044	33601.86962	57621.50023	33601.86962	59216.00378
15	42909.77902	47376.71799	64315.02881	71280.69547	83672.73326	60475.3445	33838.21557	59768.44295	33838.21557	57895.27777
16	45221.16894	46782.31613	62941.49039	69789.99828	83375.17098	32551.44148	31025.70498	62052.61195	31025.70498	56162.22885
17	45221.16894	44604.02038	62571.47813	68187.42456	83455.32058	43425.54862	30778.8464	64535.27291	30778.8464	54991.86656
18	58083.01537	45048.62397	62729.84092	65771.02546	83181.04534	54730.12986	30323.54532	67009.81937	30323.54532	54460.27114
19	58083.01537	44649.37325	61441.0819	63351.88276	83159.76078	44446.69899	31949.29651	69339.97109	31949.29651	53769.54756
20	51464.68203	44205.39701	59184.39647	61328.52784	82550.47997	35250.07557	31277.8868	69984.00263	31277.8868	52385.32922
21	51464.68203	44488.30033	55502.31628	60336.7573	81839.22131	47222.26314	29119.46868	69056.00463	29119.46868	51385.99206
22	61570.91722	43121.61753	52449.17873	59849.3462	81134.9521	53224.43495	28320.84595	67721.16252	28320.84595	51557.06904
23	61570.91722	43612.40877	52260.43989	59089.28762	80276.56346	16490.11882	27637.7969	66480.34856	27637.7969	50963.5898
24	62806.43556	43115.49799	53019.28477	58033.83737	79701.33829	50882.19304	27338.76663	66342.85795	27338.76663	48662.00068
25	62806.43556	38214.37271	54121.70559	57113.79243	79103.23844	31193.4838	25741.04438	66966.95665	25741.04438	46376.63805
26	48292.59987	41129.88917	55612.67881	55157.28824	78985.88561	17841.54626	25182.35184	67750.77237	25182.35184	45336.39548
27	48292.59987	37547.29251	54880.09376	54364.32918	78942.23076	16090.22068	24724.83749	68932.56822	24724.83749	45606.08692
28	61303.68498	39966.71793	54077.48697	54057.56584	78836.33492	14496.41474	24903.74625	69588.72927	24903.74625	45139.22095
29	61303.68498	40917.47935	53033.55896	53946.41369	78242.30947	15191.5498	25576.21659	69711.10337	25576.21659	43663.50727
30	66540.74431	39573.94057	52070.67221	53362.12463	77482.62479	14624.5671	26885.16692	69160.48685	26885.16692	41458.36367
31	66540.74431	39408.96389	51578.34858	51448.9867	77025.18489	14198.24602	27015.11182	67645.52395	27015.11182	39768.08294
32	70393.05248	38073.22761	52438.8451	48562.4586	76229.92055	13717.54835	26997.51186	65727.22005	26997.51186	38818.83216
33	70393.05248	37509.08887	53314.66389	46354.73953	75225.44919	13309.77996	27276.52564	64056.61704	27276.52564	37261.1981
34	71166.98207	37023.14995	53466.43621	44117.59882	74046.61775	12846.65046	26897.41186	62164.11793	26897.41186	35107.44492
35	71166.98207	31595.66715	52179.13096	44609.63303	73460.0669	12617.47213	26104.26543	60965.57949	26104.26543	33832.89318
36	62639.84619	36419.97529	50378.17486	46278.72204	73107.44882	12335.02886	25934.64054	60571.36843	25934.64054	32743.68424
37	62639.84619	36369.46984	52003.96871	48059.34463	72903.47805	12163.05854	26670.05701	60730.21303	26670.05701	31728.28872
38	55681.39902	36359.84553	54115.30332	48151.12103	73154.26549	11920.15307	28545.71986	61459.48402	28545.71986	30787.24696
39	55681.39902	36368.71452	54620.22487	45900.75086	73438.84591	11671.88589	27927.57759	62628.18008	27927.57759	30028.45227
40	49333.76673	37828.76632	52713.05342	42544.26273	73953.9179	11330.35007	26858.29899	63078.08849	26858.29899	30055.10356
41	49333.76673	35971.0171	50502.13907	39805.07956	74551.49329	11097.62431	25769.46729	62927.04724	25769.46729	30671.63146
42	42153.20095	35821.86792	48795.49301	36652.1883	75021.01	10837.09044	25323.97706	62106.00069	25323.97706	31063.71121
43	42153.20095	35558.41313	47247.23148	36481.53624	75285.08879	10655.20389	25323.3723	61345.58661	25323.3723	30277.25061
44	37946.89789	35196.49194	46255.73612	36655.51407	75016.61273	10510.06804	24836.41959	60555.81446	24836.41959	28177.29603
45	37946.89789	35017.17416	45991.76608	36345.3915	74474.56741	10290.65287	25406.96226	60009.20709	25406.96226	26081.37905
46	19379.46579	34685.58552	46673.05438	36052.43812	73572.42021	10024.03911	25194.67708	59195.62176	25194.67708	23512.22143
47	19379.46579	34504.93944	48099.28058	36299.32179	72304.92066	9797.690189	26425.55306	58068.05695	26425.55306	20983.42887
48	36416.38521	40918.77503	49709.00268	36918.66606	71462.14037	9732.940657	26989.86243	57724.59477	26989.86243	18398.09914
49	36416.38521	42677.52252	50525.78663	37648.56105	70804.50715	9706.424456	25409.29013	58525.59555	25409.29013	15895.75878
50	28802.00535	45522.62912	50025.88719	36283.0836	69924.84399	9673.792897	24906.48315	58486.65249	24906.48315	13636.61499
51	28802.00535	46389.14313	49235.68343	35246.17683	69454.15122	9657.650892	24916.67959	58611.31263	24916.67959	11329.48433
52	25775.68637	45996.89358	48311.54151	33282.66226	69332.89798	9634.761164	24795.23815	58632.48845	24795.23815	9757.16755
53	25775.68637	45502.65446	47298.35006	31507.70418	69206.2914	9666.86199	23475.70159	58669.05848	23475.70159	8547.043636
54	39099.12071	46117.59476	45007.79636	31089.76861	69379.84012	9615.258597	23811.66073	58869.72022	23811.66073	7513.036042
55	39099.12071	47161.7896	39875.84408	32427.21211	69606.5626	9545.441456	23012.68417	59265.57491	23012.68417	6467.347283
56	42503.72788	47879.38027	36148.98568	34891.96697	69489.90152	10415.02193	23341.08423	59353.72943	23341.08423	6439.68438
57	42503.72788	49040.85516	35372.41956	37144.85739	69261.14226	9602.621025	23483.72742	58786.07422	23483.72742	6907.766058
58	36770.38177	47073.13571	36380.84904	37274.65005	68808.54128	9621.38115	23252.07233	56781.02941	23252.07233	6250.033721
59	36770.38177	47427.96288	37690.97459	37337.37451	68011.65922	10182.22256	25162.63229	55241.65025	25162.63229	5512.707196
60	24390.93939	49946.05545	39882.12004	36113.92378	67407.35284	10118.34713	26211.48287	53786.15966	26211.48287	6163.459692
61	24390.93939	49780.07167	41990.47602	34197.83566	67116.23381	9964.431464	26865.5536	51888.85926	26865.5536	7880.738003
62	26403.85529	49477.25307	43120.0567	33165.62227	66798.0645	10022.04716	27492.77815	51202.93697	27492.77815	8425.679146
63	26403.85529	49428.84964	43460.01914	33602.67262	66564.59681	10244.92779	26870.31223	52709.27596	26870.31223	7599.050562
64	46126.97984	49036.63522	43811.7673	35332.72284	66467.19188	10320.45343	25476.46372	55082.16242	25476.46372	6006.642263
65	46126.97984	48831.46915	44199.39122	38532.35465	66242.53796	10477.33318	25373.94718	57379.14013	25373.94718	4192.127819
66	55049.75796	48618.15847	43407.2636	42502.33935	66031.0081	11065.06009	24654.11815	58053.51091	24654.11815	2667.792977
67	55049.75796	48323.9253	42880.96883	47484.63806	66034.2544	10785.28178	24593.617	58823.75925	24593.617	1768.790696
68	39342.05797	48061.23503	42829.67961	50909.71592	66008.64701	10865.08508	23112.28816	58821.13025	23112.28816	751.4805991
69	39342.05797	47946.70358	43149.52518	52392.06524	65907.30152	10947.45967	21898.48683	57443.41623	21898.48683	523.4750701
70	35534.86845	48000.62932	43029.15859	52183.45211	65964.11054	11173.92117	22872.0903	54884.23089	22872.0903	868.3676032
71	35534.86845	47974.65891	43407.38071	50907.08692	66019.2918	11696.11228	23180.59014	52408.48746	23180.59014	59.31471694
72	36478.85706	48502.89428	43943.92798	49747.43551	65755.35438	11758.09062	22980.87695	51297.60751	22980.87695	970.2651604
73	36478.85706	49101.4065	44891.85213	49828.16896	65198.55809	11938.42721	24308.27038	51279.05483	24308.27038	524.8385836
74	16707.14506	49680.56722	45106.89428	51162.97928	64421.02084	12237.93342	24283.90095	50798.45335	24283.90095	123.236321
75	16707.14506	49907.7255	44803.85068	52353.92266	63387.77024	12590.33319	24102.73041	51907.33667	24102.73041	322.8458732
76	27566.48868	50106.97864	43559.37386	53052.04891	62217.01566	12918.95155	24393.56337	53204.32645	24393.56337	1149.530667
77	27566.48868	50429.27337	42160.18204	53273.18049	61058.86987	12990.38607	25000.07215	54125.27727	25000.07215	2533.221619
78	11133.44487	50695.39814	40374.60008	52744.11954	59955.24455	14345.18193	24779.02923	53863.79151	24779.02923	4106.98464
79	11133.44487	50823.60236	38103.16702	52105.00053	59048.53863	12853.46677	24745.14172	52904.41372	24745.14172	5270.909194
80	367.8046781	50670.30183	36028.87002	53203.53181	58458.0146	6549.601414	24310.30465	51551.96664	24310.30465	6072.189359
81	367.8046781	50864.56883	34188.14611	57253.73805	57988.98053	9432.835956	23779.26965	50313.36176	23779.26965	6595.558199
82	9731.490235	50669.14166	32246.25486	63562.2742	57445.58015	10029.5221	22787.18627	48842.45772	22787.18627	5784.305423
83	9731.490235	47744.8775	30732.18447	68165.28347	56974.26338	10174.93114	21857.34806	49060.77128	21857.34806	4184.477305
84	2519.544495	47326.66841	30894.77139	70294.90226	56723.67335	9905.320843	22359.65818	49920.45977	22359.65818	2711.57229
85	2519.544495	47205.00112	29616.53086	70559.31563	56520.52565	10598.70938	22620.68472	51353.7758	22620.68472	2054.039532
86	3782.97065	47550.80539	27896.20532	70480.8766	56092.01221	10291.31819	22235.96749	52893.69532	22235.96749	2453.313508
87	3782.97065	41069.04005	25728.69154	71572.02612	55303.07151	9826.10348	21843.32062	54410.30102	21843.32062	1771.4805
88	12965.89452	40403.28983	25049.75034	74035.23353	54200.27428	9276.994675	21853.33723	55363.10424	21853.33723	541.1816736
89	12965.89452	40145.15074	25513.65608	76714.5822	53057.17641	9051.097778	21971.02883	55902.98898	21971.02883	1738.779347
90	16245.70772	40941.49496	26619.76652	79300.1085	52177.00719	8829.564693	22182.22243	55460.28834	22182.22243	2084.866011
91	16245.70772	36998.55217	28007.0346	80575.25496	51537.92247	8395.745086	22087.88396	55547.16392	22087.88396	2396.863081
92	18963.14711	46992.79122	29165.59527	81000.31382	50941.6185	8031.289929	23223.07394	55399.32296	23223.07394	4066.11947
93	18963.14711	46950.59181	29714.91277	81333.38885	50444.54378	5099.347651	23967.84789	54856.58589	23967.84789	5273.040494
94	17526.34136	49838.77109	29829.53874	82472.86485	50208.7708	7690.874464	24895.28044	53532.2104	24895.28044	4805.00867
95	17526.34136	49715.47186	30051.09023	84497.06459	50092.52461	7346.46047	25044.9064	51082.79288	25044.9064	4444.328958
96	6423.910752	49662.69626	30127.85467	86866.35427	49860.50232	7142.020026	28077.07307	49596.33988	28077.07307	5072.917272
97	6423.910752	49720.36181	29794.08036	89026.42021	49577.33551	6515.035541	31816.84976	49837.10653	31816.84976	5665.720823
98	1308.469945	49757.24719	28544.56889	65653.51119	49374.03391	6670.617937	29123.05124	54792.87273	29123.05124	1282.91283
99	1308.469945	49586.31909	28690.26015	65859.09633	49113.10021	6500.333083	30843.66786	59569.02085	30843.66786	5094.408104
100	2599.366952	49334.57809	28594.59422	65711.94629	48625.44069	6326.44936	32763.84544	63101.3128	32763.84544	6470.289113
101	2599.366952	49173.61224	28068.80717	65717.45856	47944.38994	6258.91818	35722.06569	65172.47141	35722.06569	6471.463168
102	14531.11026	49201.07071	27262.05488	65787.88013	47078.56517	6693.628952	37058.07633	66682.61629	37058.07633	6382.879879
103	14531.11026	49147.23615	26717.57547	65811.5235	45954.03337	5342.424015	37640.26002	66721.60369	37640.26002	7232.494886
104	10054.10407	49404.89928	26190.30119	66460.60057	44724.07331	5646.418673	38774.03387	65458.85022	38774.03387	9322.033864
105	10054.10407	49645.52373	25492.47189	67914.07362	43690.00381	5788.800057	40874.02609	63412.04933	40874.02609	11718.34622
106	21121.68149	49766.6766	21938.53737	72962.47358	42835.35917	5818.306602	41928.53616	63142.76776	41928.53616	12465.19291
107	21121.68149	49797.96857	23063.44391	74105.09885	41896.78832	4875.425385	42079.68866	63552.4023	42079.68866	11549.39217
108	20458.80701	49651.84486	27953.48778	74510.8748	40904.60623	5924.872024	42842.18469	66133.1499	42842.18469	11731.42511
109	20458.80701	49302.4413	32197.56704	74020.98025	40170.04463	5539.841958	45583.71078	69600.50663	45583.71078	12904.1713
110	29256.64561	49171.00834	35622.59136	72665.60054	39754.47624	4705.252534	46452.20385	71951.83751	46452.20385	13245.77906
111	29256.64561	49054.27198	37817.77858	70824.09119	39425.44634	5778.167814	47768.98427	72995.89852	47768.98427	13999.41865
112	26473.26641	49158.15697	40845.08207	69151.28244	39104.11856	5949.98339	48435.47058	73434.73053	48435.47058	15717.85545
113	26473.26641	49106.9606	43519.67045	68081.39489	38911.77625	6152.882656	47331.43205	74303.44443	47331.43205	17067.14406
114	35989.50788	48918.2502	44563.53907	71358.07387	38821.41348	6035.644087	47324.7939	77036.36	47324.7939	17566.95986
115	35989.50788	48879.43177	45950.03509	71208.9272	38667.90634	6000.754002	48799.42771	79289.41519	48799.42771	18366.09869
116	27320.08011	48779.69311	47364.45549	71333.48948	38451.35186	6333.159861	49571.48531	79956.96297	49571.48531	18699.16368
117	27320.08011	48869.72967	48855.50065	71881.00273	38291.33205	6630.626366	50738.13288	78563.73596	50738.13288	18994.65404
118	19080.9993	49198.75372	48347.94006	72863.06031	38160.03125	6390.957992	51688.01685	76821.42742	51688.01685	19761.70041
119	19080.9993	49321.50757	46488.983	73904.23553	37938.8478	6299.744957	52400.51014	75577.74105	52400.51014	20010.10979
120	8006.480525	49207.06813	45450.29206	74760.17668	37612.15831	6350.745596	52874.6692	74706.88163	52874.6692	19912.18124
121	8006.480525	49080.28003	45046.179	75397.87705	37159.06633	6389.443581	54515.0509	74188.61938	54515.0509	20124.98503
122	13042.24659	49053.00391	38910.6487	79731.06189	36426.79328	6453.007348	55478.25718	74618.53891	55478.25718	19824.17812
123	13042.24659	49000.26511	39584.54939	81340.40675	35361.49288	6514.763691	56999.47596	73956.62302	56999.47596	18895.99024
124	15020.4586	49003.3232	40617.30564	83298.15811	34193.2987	5988.075778	57295.90985	73027.86802	57295.90985	17716.65776
125	15020.4586	49028.87287	42074.98358	84260.70609	33171.99275	6570.849171	59206.52585	72446.56429	59206.52585	16479.24651
126	21506.91314	48962.26975	44420.63489	83124.14934	32307.30223	6627.047572	58807.73853	73073.42163	58807.73853	16014.45329
127	21506.91314	49092.40034	44921.15248	80545.77811	31566.93224	6730.14294	58785.2754	74739.4743	58785.2754	17272.4883
128	13489.94592	49309.44247	45125.69539	77837.64685	31101.42803	6872.363725	59195.06133	76318.79442	59195.06133	19658.57577
129	13489.94592	49419.76569	45376.31554	75888.04262	31040.73784	7000.470083	58842.70256	77326.23856	58842.70256	21178.23873
130	9051.262561	49571.94035	43754.23223	79497.39763	31268.46575	7123.433049	60427.80262	78588.27769	60427.80262	20977.43814
131	9051.262561	49721.44921	44096.66557	81166.74594	31613.36832	7247.051799	62807.91944	78644.38743	62807.91944	21297.55975
132	5108.57322	49888.32298	44173.06448	83095.52986	32068.66186	7387.471685	62583.2145	78484.91299	62583.2145	22392.57623
133	5108.57322	49923.39993	43707.22653	83552.0095	32619.03999	15935.52242	62615.63903	78991.5016	62615.63903	22861.71485
134	22121.20016	49833.74396	43091.42969	82497.59646	33058.5052	14796.41363	62468.8127	79934.30327	62468.8127	23661.83318
135	22121.20016	49642.06079	42355.25204	80924.70286	33208.08098	14808.39173	62377.42359	80200.06083	62377.42359	26405.90461
136	9058.056624	49292.46233	42177.8715	79546.33388	33149.59151	9918.999473	63211.60842	78602.50588	63211.60842	30355.93807
137	9058.056624	49071.00118	42378.04976	78863.61523	33049.12263	8152.182656	61244.44689	75484.91908	61244.44689	33136.59878
138	10491.3924	48748.29826	41556.92207	83042.64216	32917.04643	8331.387519	61041.08673	74123.74772	61041.08673	31899.95792
139	10491.3924	48596.32686	41952.98588	83863.54652	32724.36955	8532.881532	60016.25176	73758.85878	60016.25176	29806.75859
140	12448.92879	48498.02106	42241.3195	84572.01141	32573.5257	8662.738601	59817.23283	74665.50614	59817.23283	28859.90427
141	12448.92879	48188.79518	42412.47344	85119.73378	32552.26874	8838.201143	59295.13206	76335.04349	59295.13206	28345.58258
142	947.3862228	47790.09318	42803.44822	85654.84234	32576.9602	10608.21575	60302.42563	77515.99954	60302.42563	29217.45579
143	947.3862228	47456.36571	43171.54081	86145.125	32563.53418	9054.914545	61009.59067	77529.87474	61009.59067	30961.95836
144	17651.1345	49351.1032	46328.12337	86485.16272	32582.72843	22255.89364	62495.10515	77395.36863	62495.10515	33150.49071
145	17651.1345	51364.91327	47353.38076	86620.54377	32655.32814	24291.52361	63480.02007	78051.66351	63480.02007	34986.92191
146	19865.34282	54773.98546	47658.11987	89664.00348	32577.44367	24567.57883	63266.77714	80139.54295	63266.77714	35782.16116
147	19865.34282	56329.75924	48168.4575	89913.8039	32183.83571	25217.29495	62105.3357	81933.666	62105.3357	35439.31963
148	24401.3483	58201.0039	48434.35893	90661.95881	31645.22741	26056.14723	63628.2826	82899.54728	63628.2826	35083.86762
149	24401.3483	58908.45166	48335.71938	91414.41314	31278.43719	26091.92095	64079.89823	83236.23079	64079.89823	34312.89408
150	25671.57053	59271.77893	48259.81064	91676.53461	31183.57509	25442.57873	64080.35578	83435.66879	64080.35578	35022.60864
151	25671.57053	59346.42713	47798.75389	91569.0495	31280.43633	25212.50789	65351.13927	83432.8198	65351.13927	36331.61501
152	33535.8311	61297.57046	46672.68634	91300.42037	31561.27526	25505.64363	66280.52997	82994.79916	66280.52997	36173.55502
153	33535.8311	60544.83509	44993.87432	91084.25401	32051.27688	26110.59743	66612.31183	82367.60472	66612.31183	36231.8454
154	53363.07317	61610.11374	45391.56755	92870.71509	32625.21223	26405.22206	66562.5341	82064.45907	66562.5341	37300.45568
155	53363.07317	62471.26604	45955.55907	93198.42339	33137.67363	27104.35039	65603.98439	80816.93335	65603.98439	38394.00751
156	59495.53115	62688.53234	46257.83146	93147.28222	33681.71474	27442.56964	64064.70226	79288.69166	64064.70226	37790.81278
157	59495.53115	61683.9397	46241.69196	92544.06909	34469.6885	27595.4762	65451.47264	78633.28761	65451.47264	36686.15694
158	67404.90787	61562.36024	46060.69038	91536.32718	35496.56862	27451.96476	66574.50886	79276.30787	66574.50886	37176.50652
159	67404.90787	61562.85793	45746.59129	90814.62949	36553.3204	27453.22614	66668.32119	80204.16367	66668.32119	39445.9279
160	61435.56963	61610.25594	45334.24746	91193.21965	37528.47634	27020.03773	67893.71	80305.70573	67893.71	41420.39842
161	61435.56963	61382.97303	45047.13507	92829.5278	38446.52883	26982.27825	67033.42762	80040.34716	67033.42762	43200.24812
162	64402.88639	60552.89187	42714.43633	95842.77457	39232.64231	27105.05803	66639.40477	80936.67595	66639.40477	45476.11358
163	64402.88639	60261.76531	45186.19655	96511.02247	39705.43292	27034.98694	66300.5381	82346.19971	66300.5381	48095.40443
164	54178.65179	60172.67814	46192.87281	95775.82431	39826.30557	26930.23287	65778.78195	83953.81728	65778.78195	50745.42095
165	54178.65179	59721.39793	46140.59741	94020.21188	39721.82084	26739.18625	65541.88226	85171.5943	65541.88226	52637.43576
166	49587.11373	58839.36508	45904.25563	92521.85272	39434.11206	25866.96674	65805.75528	84826.58801	65805.75528	53286.91851
167	49587.11373	59064.13861	45557.92773	92773.72755	38878.79045	27071.01327	65896.36481	83100.56953	65896.36481	53058.84933
168	42774.43143	59111.64954	45609.65442	95240.23061	38079.78295	27469.62243	66345.80731	81408.00945	66345.80731	52898.67058
169	42774.43143	58936.23552	46572.3446	98357.92615	37208.49945	26529.53758	67112.41454	80297.80955	67112.41454	53642.55621
170	40487.339	58847.59083	46812.76328	100646.3218	36339.95702	26375.67662	67625.66137	80172.7387	67625.66137	54750.276
171	40487.339	58647.4477	47313.7451	100044.447	35402.47273	26440.77496	67921.32154	79877.06766	67921.32154	55934.13039
172	34580.46759	58296.02576	47286.75337	98171.42066	34431.22556	24971.8709	67788.94757	79576.25406	67788.94757	58030.11262
173	34580.46759	57962.45388	47082.75249	95942.68972	33634.33096	28400.15072	66951.27052	79154.60294	66951.27052	60434.46084
174	36919.61627	57657.88624	46820.17097	94566.03549	33121.22046	26257.45806	68520.88771	78601.06717	68520.88771	61694.89398
175	36919.61627	57266.04572	46569.53158	94613.49623	32789.47792	26326.09127	68812.23509	77727.60719	68812.23509	62097.60765
176	30169.4008	57091.6321	46154.92178	95616.64598	32563.85036	26319.05163	69369.66542	77604.97714	69369.66542	61839.0863
177	30169.4008	56796.88033	43777.32187	96777.14222	32498.85993	26243.66316	69979.90816	79025.19421	69979.90816	60731.48779
178	14284.70253	57203.93522	42050.75133	97489.10351	32529.60318	26596.29128	69980.2511	81802.52079	69980.2511	60632.15398
179	14284.70253	56336.96952	41860.64906	97377.28554	32387.1256	24782.7038	69519.58749	84460.83751	69519.58749	62361.26318
180	24928.87184	55971.68744	41906.5749	96947.83861	31945.56171	26328.55967	69667.84166	86526.81006	69667.84166	63721.03765
181	24928.87184	55782.77295	42041.74684	97449.4804	31442.22442	25054.16434	70825.51903	87931.01729	70825.51903	63078.90153
182	11577.67456	55655.72304	42146.34198	98987.88927	31173.75171	26514.16178	71336.0273	88477.45151	71336.0273	61306.27801
183	11577.67456	57276.15183	42283.39595	99742.62713	31178.26274	26586.79076	71578.82654	88602.01714	71578.82654	61179.02484
184	1808.082149	56134.9477	42378.78585	98616.35883	31398.58045	25354.29372	67100.44898	88589.93029	67100.44898	62673.773
185	1808.082149	55302.01757	42610.07122	96206.44229	31920.88865	26648.6704	66456.04856	88239.7965	66456.04856	63388.508
186	10422.12899	55528.1378	41895.59134	92490.72804	32787.33658	26759.01118	68002.39125	87413.14817	68002.39125	62817.58139
187	10422.12899	57402.75842	44653.42589	90581.90959	33750.39731	26777.83655	68806.98212	85580.53123	68806.98212	63477.64703
188	11442.47084	56243.70423	45089.78617	90538.38858	34495.70074	26742.80561	69162.85905	84362.56182	69162.85905	64661.34918
189	11442.47084	56362.52338	44981.50642	92195.71696	34986.901	26785.95858	69714.34047	83952.66297	69714.34047	65043.05934
190	29173.49982	56562.67403	44872.61606	94591.64789	35339.76583	26867.83128	70121.9767	83915.99256	70121.9767	65590.36683
191	29173.49982	55985.41124	44803.491	96421.44597	35497.62507	26906.84211	69552.53063	84000.84306	69552.53063	67163.57745
192	10880.24174	56027.70015	44934.53919	96609.01376	35330.19673	26889.62441	69366.64412	83764.90279	69366.64412	69364.59145
193	10880.24174	55982.83327	45079.52782	94898.44469	34959.47933	26897.59253	69432.83488	83169.15088	69432.83488	71696.51228
194	9564.75699	56138.02337	43806.58124	90679.6834	34682.06319	26899.2437	67718.26251	83068.64185	67718.26251	72462.2705
195	9564.75699	56585.1723	43513.41874	88689.68651	34608.2481	26990.12174	68685.60927	82622.51591	68685.60927	71154.48202
196	4324.229278	56837.25123	42936.63775	87972.12093	34636.28206	27142.80496	70098.3258	81952.51145	70098.3258	68724.35326
197	4324.229278	57071.51858	42194.12476	88351.50573	34720.04098	34053.83405	70898.40815	81060.79992	70898.40815	67130.83338
198	8565.385531	57072.64028	41771.46821	89248.08211	34878.65053	28206.10288	69241.70293	80010.4939	69241.70293	67564.83567
199	8565.385531	56969.83098	41517.46626	90018.82145	34974.25205	29879.63098	71498.26708	79353.0698	71498.26708	68648.22619
200	6573.291634	56978.3085	41599.65096	90388.6706	34759.26928	31670.3898	71730.72768	80258.9518	71730.72768	69358.80315
201	6573.291634	56821.39195	42087.67518	90399.43584	34154.49365	28668.90699	71260.36949	82412.52263	71260.36949	70008.05838
202	24498.52488	56680.07203	41200.28062	88843.10164	33275.82922	29386.03176	71346.87116	84380.44534	71346.87116	70706.72498
203	24498.52488	56370.6454	41462.47236	89536.65245	32238.55943	27066.18104	71853.1185	85247.19355	71853.1185	71949.1943
204	28642.35859	56082.00815	42115.44315	90831.40888	31148.4605	27795.19274	71983.0542	85216.56239	71983.0542	73398.62055
205	28642.35859	55923.64118	42206.2827	91883.21551	30189.52519	28665.75187	71853.82615	85314.57041	71853.82615	73067.20673
206	44075.88372	55618.96062	42433.88347	91603.26907	29453.51317	27966.76741	71314.07524	85579.7115	71314.07524	70346.65404
207	44075.88372	55485.04338	42313.25757	89843.28195	28762.95019	26746.93605	69083.61199	85426.86516	69083.61199	69640.74872
208	22683.42926	55276.41352	42651.75118	87616.29085	27934.40143	50405.26697	67666.15524	85418.39182	67666.15524	71059.64418
209	22683.42926	54987.18239	43054.31094	86303.09884	27135.42655	47262.78712	68060.14463	85586.68758	68060.14463	71196.13772
210	21892.14312	54837.6317	41150.99389	85135.32539	26707.39826	46238.66398	67900.05371	85459.67112	67900.05371	69263.52199
211	21892.14312	54640.18197	41698.60669	85961.42166	26725.54526	45912.94143	67271.49835	85109.83846	67271.49835	67585.54642
212	13375.41865	54482.30349	42293.2553	86509.79647	27000.24207	45980.54078	67009.64706	85056.67306	67009.64706	66203.17415
213	13375.41865	54444.44532	41930.37637	86119.68825	27380.19147	45338.98851	67445.43854	85611.31296	67445.43854	65937.93519
214	2200.254078	54480.31607	41844.9738	84929.3053	27758.23459	45213.39822	68465.61025	86502.18468	68465.61025	67279.87383
215	2200.254078	54403.59595	41478.71055	84131.33919	27932.53111	45047.14594	68520.61167	86964.81398	68520.61167	68581.72344
216	166.5129212	54311.30096	41924.91763	84483.12917	27798.77446	44990.38126	67723.57069	85897.8507	67723.57069	67658.58695
217	166.5129212	54271.35079	42434.55264	85500.21434	27550.10829	45015.28267	66378.30378	83825.50432	66378.30378	66479.10558
218	9831.989231	54207.14161	40445.32529	84999.8607	27388.3227	45239.35358	64902.08822	82367.52944	64902.08822	67234.19475
219	9831.989231	54236.87777	40913.09045	84958.4141	27216.64765	45768.95404	63348.87987	82808.30204	63348.87987	67554.97465
220	18449.35908	54095.30106	41477.98534	84315.64478	26904.71081	45733.6454	62643.4714	84515.09867	62643.4714	66174.65588
221	18449.35908	53821.02331	41195.55462	83603.42419	26595.20137	45989.62139	59768.47139	86231.61496	59768.47139	64701.58625
222	44974.7587	53572.49432	41214.87685	83452.53517	26414.8631	45958.34114	63394.42512	85849.06835	63394.42512	64040.88323
223	44974.7587	53384.27409	40922.66373	84026.01214	26178.25868	46089.98823	64608.78938	83893.85146	64608.78938	64814.23567
224	39116.47307	53148.57304	41384.21818	84714.2347	25736.63373	46300.02668	65124.7681	81948.72228	65124.7681	66023.49418
225	39116.47307	53114.24807	41884.44635	84378.64695	25304.83551	46584.83295	64922.82156	80215.25931	64922.82156	66614.29424
226	40421.39751	53197.58793	39916.72857	81708.7921	25096.0024	46927.30978	64134.09331	78671.37999	64134.09331	65837.16017
227	40421.39751	53279.09761	40385.69991	80414.93068	24990.40518	47196.63652	62477.16894	77649.73026	62477.16894	65354.82805
228	37703.9598	53319.0804	40972.14703	80959.60833	24886.17223	47335.74818	61513.59462	76847.04401	61513.59462	65960.04032
229	37703.9598	53188.7432	40673.55172	82870.13651	24955.73391	47393.82109	60979.13014	76194.7014	60979.13014	67361.88037
230	48056.60105	53264.49553	40683.18105	84171.2216	25259.65747	47595.20135	60355.04733	75658.2085	60355.04733	67045.40573
231	48056.60105	53392.32418	40386.528	83911.99428	25587.54143	47874.01019	60422.16488	75533.53414	60422.16488	64650.23597
232	13948.05916	53616.67948	40841.76132	82412.78193	25921.41276	48156.46182	61228.46799	76077.78186	61228.46799	63370.60274
233	13948.05916	53923.80334	41341.06102	80174.91684	26489.10394	48546.08322	60646.14378	76725.26881	60646.14378	63838.86977
234	36989.02656	54164.94639	39372.87232	77526.74304	27165.79674	48856.8716	60435.68208	76610.79759	60435.68208	63649.1046
235	36989.02656	54376.60339	39836.11808	76914.98463	27469.96873	49217.48624	57213.6047	76911.14193	57213.6047	62407.90754
236	46133.92245	54585.2048	40413.77401	77981.64344	27305.56753	49497.24447	56752.23009	77098.52236	56752.23009	61328.61986
237	46133.92245	54613.27975	40105.41304	79985.06552	27044.37955	49804.16255	58490.92094	76954.47558	58490.92094	61220.28574
238	34174.41311	54673.89466	40108.13153	81975.62284	26838.73502	50001.34545	57942.57373	76569.58186	57942.57373	61208.37538
239	34174.41311	54675.07741	39811.20161	83307.79078	26553.4043	50124.66475	58788.35775	76049.01934	58788.35775	60109.57392
240	14826.10712	62377.28557	40262.94522	84082.71577	26287.14402	50206.64619	61706.63035	75783.52192	61706.63035	58054.01279
241	14826.10712	61319.72578	40777.66506	84635.75802	26247.87223	50219.78949	63744.9855	75473.42612	63744.9855	56814.62164
242	7753.131011	61418.40547	38828.36781	84842.87388	26308.1283	50270.19457	64272.00549	74818.83762	64272.00549	54957.20366
243	7753.131011	60771.42039	39273.86306	83728.59206	26284.5259	50316.4232	62726.82966	76100.04842	62726.82966	53909.20042
244	6798.730151	60980.07032	39893.74014	81534.69968	26256.66844	50372.51119	62456.65308	79605.88565	62456.65308	52536.7059
245	6798.730151	60265.21153	39623.52007	79145.67791	26165.44997	50430.0563	61917.96866	83582.98947	61917.96866	50980.73974
246	28420.24249	59873.60605	39662.09258	77287.14743	25769.07249	50555.93014	61528.70945	85257.37327	61528.70945	49767.35831
247	28420.24249	59749.40847	39393.7077	76813.30121	25300.30106	50610.70656	60544.9823	84648.48058	60544.9823	49743.03824
248	27642.84242	60020.68416	39783.40103	77936.62517	25286.15234	50626.10579	59893.34985	82534.41158	59893.34985	50271.51116
249	27642.84242	59677.05468	40246.85675	79122.73381	25626.42427	50635.92583	58106.87204	79343.08498	58106.87204	50940.77033
250	16623.85121	59438.1065	38255.56167	79247.67919	25857.77572	50642.37494	57969.63572	76113.19255	57969.63572	51684.48699
251	16623.85121	59448.14067	38830.88806	78506.15405	26086.95572	52287.95106	58013.7707	75537.83354	58013.7707	52601.17187
252	23127.65895	59480.41464	39671.54291	78133.15981	26572.72151	53679.36045	58362.40723	77662.191	58362.40723	53138.97132
253	23127.65895	59512.10895	39586.68404	78720.86497	26971.27629	54559.43347	58406.25446	80301.18048	58406.25446	53125.29771
254	53678.89203	59611.27965	39103.90944	80625.01597	27006.97473	51025.09721	58501.15085	81162.2575	58501.15085	52617.5874
255	53678.89203	59781.62891	38269.18509	83301.21119	26973.7748	51427.33911	58528.70384	80588.88926	58528.70384	51782.17716
256	64649.29412	59925.79613	39138.62002	85739.22442	26901.48207	50254.05089	58539.7953	79496.09108	58539.7953	50603.69703
257	64649.29412	59908.20705	39926.86228	87281.09623	26503.70352	50784.67853	58200.90353	78363.33185	58200.90353	48892.57924
258	56240.15513	59908.2472	38048.04515	88028.98348	26131.18857	50712.1608	58289.18854	77120.18165	58289.18854	47670.95953
259	56240.15513	59789.24906	38657.08422	86632.02	26287.65175	52000.02982	56669.43728	77191.29748	56669.43728	47878.30123
260	51641.67697	59589.33512	39483.43476	84067.40855	26647.65828	50521.64365	56374.1669	77944.60499	56374.1669	47650.62518
261	51641.67697	59420.91055	39855.88363	82140.7208	26930.6578	50489.65407	57061.85161	79107.84482	57061.85161	46749.65488
262	45585.57608	58968.17156	40112.32721	81793.13822	27521.35079	50111.35082	57273.97787	80327.77154	57273.97787	46321.39823
263	45585.57608	58702.45749	39475.24582	82696.84374	28225.56228	50185.63432	58050.97644	81467.26427	58050.97644	46803.5296
264	45585.57608	58454.98327	40527.68314	84185.14866	28249.79704	49707.89855	59418.39615	82293.22252	59418.39615	47312.52387
265	45585.57608	58256.27718	41340.40775	85670.08264	27689.47089	49638.05916	57836.03466	82340.52851	57836.03466	47030.44865
266	43322.77529	58068.01847	41583.02632	86661.28774	27063.4224	49600.17087	56585.84983	81233.90281	56585.84983	46048.12341
267	43322.77529	58067.9984	41288.09554	87021.18302	26224.44549	49509.57807	54870.34147	79226.52511	54870.34147	44999.16409
268	55396.81358	57853.37113	36437.63631	87726.30207	25358.06783	49438.30248	53447.6443	76388.85966	53447.6443	44981.94138
269	55396.81358	57679.04032	35543.7617	88674.52985	25155.50147	49534.13737	53741.13804	74357.97827	53741.13804	46761.04161
270	66384.56887	57377.9992	33783.94354	90774.73871	25325.13138	49519.99618	53039.93696	72897.33593	53039.93696	48508.5613
271	66384.56887	57087.07339	30908.40987	93734.1091	25243.95293	49178.22448	53121.95521	71916.72041	53121.95521	49249.28427
272	65395.46328	57154.32478	28618.96866	96474.03421	25194.00791	64728.61646	52892.90403	71124.08506	52892.90403	49767.32904
273	65395.46328	57183.14333	30260.4018	97856.12543	25137.95923	65524.2731	53854.18895	70490.79785	53854.18895	50458.63395
274	68175.36867	57203.35555	31334.90744	97657.30725	24622.99012	82422.56015	53291.59432	70196.32545	53291.59432	50640.82749
275	68175.36867	56782.86126	31881.22707	96614.98608	24212.12432	64476.57015	51257.8673	70565.52217	51257.8673	50469.61249
276	60304.17049	56487.29811	29594.94182	96648.4863	24283.27528	63791.50606	51580.00477	70778.99094	51580.00477	49159.50283
277	60304.17049	56760.03426	30130.53218	97911.33179	24209.64087	60722.52512	47564.97168	71213.06517	47564.97168	47062.20903
278	76171.51305	57193.87762	29658.71102	100543.5543	24140.60699	65177.06358	49707.90692	70142.34032	49707.90692	44921.00527
279	76171.51305	57512.56387	28914.37287	103261.4889	24289.52447	60896.42599	51722.2448	67959.02498	51722.2448	44455.05522
280	77490.32357	57750.41127	26850.83776	104680.0665	23710.39888	61004.21557	51557.31161	66177.30244	51557.31161	45577.30851
281	77490.32357	57691.91762	25079.66634	104474.7992	22512.15571	61251.76591	50601.28802	65130.85167	50601.28802	47283.46943
282	58471.72	57742.91157	25061.44154	103705.0887	21655.39985	72615.53925	50068.65539	64856.2452	50068.65539	48364.12055
283	58471.72	57831.0962	25748.41694	103580.0045	20849.22974	61237.04756	50215.46248	65723.81565	50215.46248	48644.48186
284	48039.25287	58116.33742	25821.45328	104729.6853	20172.30357	61065.09648	49508.177	67298.48506	49508.177	49384.24709
285	48039.25287	58388.59679	25979.62369	105797.9785	20105.6628	61250.32971	49306.42619	70711.32551	49306.42619	50549.64498
286	40674.74786	58549.73579	26037.84381	49555.51645	19914.90559	61452.47951	49555.51645	72992.31011	49555.51645	50675.82079
287	40674.74786	58776.95429	25962.84681	51514.254	19691.53313	61663.94245	51514.254	73404.54269	51514.254	50212.836
